# Supplementary material for: Differential protein expression in perfusates from metastasized rat livers
Source: Proteome Sci. 2013 Jul 29;11:37. doi: 10.1186/1477-5956-11-37 (PMC3734188; doi:10.1186/1477-5956-11-37)
Supplement: Additional file 2: Table S3 — Lists all the differential proteins identified in perfusates. [file 1477-5956-11-37-S2.xls]

## Sheet: Supplemental Table 3
Additional file 2: Table S3. All the differentially expressed proteins identified in perfusates from isolated rat livers metastasized by Walker-256 tumor cells.
IPI	Protein name	Change direction	T value	Fold	SignalP	C-R1	C-R2	C-R3	C-R4	C-R5	M-R1	M-R2	M-R3	M-R4	M-R5
IPI00195798	Prep RPOP	Elevated	3.90018	∞		0	0	0	0	0	7	5	8	4	3
IPI00212697	Napsa napsin A aspartic peptidase	Elevated	4.17733	∞	yes	0	0	0	0	0	2	3	2	2	4
IPI00368874	LOC299458 LOC299458 protein	Elevated	4.32616	∞	yes	0	0	0	0	0	8	8	5	5	3
IPI00554077	Ighg Immunoglobulin heavy chain	Elevated	10.2694	∞	yes	0	0	0	0	0	9	6	8	10	7
IPI00198685	Pak1 Serine/threonine-protein kinase PAK 1	Elevated	6.93031	∞		0	0	0	0	0	2	3	2	2	2
IPI00201436	Mat1a S-adenosylmethionine synthetase isoform type-1	Elevated	6.49469	∞		0	0	0	0	0	7	7	4	6	8
IPI00371235	Apob48r apolipoprotein B48 receptor	Elevated	4.29273	∞		0	0	0	0	0	2	2	1	3	3
IPI00209291	Mbc2 Extended-synaptotagmin-1	Elevated	3.84068	∞		0	0	0	0	0	4	4	2	2	5
IPI00363763	RGD1311558 Isoform 1 of Shootin-1	Elevated	4.90112	25.9036		0	1	0	0	0	3	2	6	6	4
IPI00366953	Bzw1 Basic leucine zipper and W2 domain-containing protein 1	Elevated	4.78092	20.5258		0	1	0	0	0	4	3	2	6	2
IPI00193648	G3bp1 similar to Ras-GTPase-activating protein binding protein 1	Elevated	5.12471	18.5855		3	0	1	0	0	9	19	11	13	7
IPI00421720	Rpl21 60S ribosomal protein L21	Elevated	6.47622	15.8295		0	1	0	0	0	4	2	2	3	2
IPI00363828	Actr3 Actin-related protein 3	Elevated	5.08772	11.8398		2	1	0	0	0	7	6	4	3	8
IPI00339148	Hspd1 60 kDa heat shock protein, mitochondrial	Elevated	4.31642	11.7191		0	2	0	1	0	6	6	3	11	4
IPI00191995	Epb4.1l2 89 kDa protein	Elevated	4.9286	11.2477		0	0	0	1	0	2	3	1	2	2
IPI00361346	IgG-2a LOC367586 protein	Elevated	21.1124	11.2049	yes	2	0	5	4	10	43	43	38	42	40
IPI00231046	Psma4 Proteasome subunit alpha type-4	Elevated	5.23821	11.0718		3	0	1	0	0	8	9	9	5	4
IPI00199867	Emilin1 elastin microfibril interfacer 1	Elevated	5.88465	9.22234	yes	4	0	2	0	0	8	8	7	8	13
IPI00766018	Eif3s2;LOC682390 Eukaryotic translation initiation factor 3 subunit I	Elevated	5.86395	8.41712		0	0	0	0	3	5	6	4	4	4
IPI00358691	Eps15 Epidermal growth factor receptor pathway substrate 15	Elevated	7.16082	8.30917		2	0	4	0	0	11	7	6	10	7
IPI00230954	Dync1i2 Isoform 2B/2A/2C of Cytoplasmic dynein 1 intermediate chain 2	Elevated	6.46209	8.25314		0	0	0	6	0	10	7	8	9	10
IPI00207217	Echs1 Enoyl-CoA hydratase, mitochondrial	Elevated	11.0635	7.33863		3	0	3	3	4	18	16	12	17	19
IPI00213015	Dctn2 Dynactin subunit 2	Elevated	5.11566	7.05746		2	0	1	0	0	3	2	4	5	3
IPI00560977	Caprin1 Caprin-1	Elevated	6.09814	6.02969		0	2	2	1	2	4	9	7	9	7
IPI00206020	Lrrc59 Leucine-rich repeat-containing protein 59	Elevated	4.85387	5.88717		0	0	0	0	8	9	9	8	9	8
IPI00231783	Ldhb L-lactate dehydrogenase B chain	Elevated	5.2686	5.61434		0	2	3	0	3	8	9	8	4	9
IPI00393333	Atic Bifunctional purine biosynthesis protein PURH	Elevated	5.29717	5.58869		0	2	0	3	7	17	12	12	12	7
IPI00212731	Ctsd Cathepsin D	Elevated	7.9442	5.57091	yes	0	4	7	1	3	15	15	13	18	10
IPI00764535	Arpc2 Actin-related protein 2/3 complex subunit 2	Elevated	3.58589	5.48872		3	0	0	0	0	2	2	2	4	3
IPI00365657	Vasp vasodilator-stimulated phosphoprotein	Elevated	3.97561	5.10213		2	0	0	0	5	4	6	6	6	9
IPI00370486	- Ig lambda-2 chain C region	Elevated	7.52454	4.95987		3	4	2	5	4	14	20	15	16	11
IPI00209258	Spna2 Spectrin alpha chain, brain	Elevated	5.36855	4.66366		0	5	6	0	5	12	14	9	19	10
IPI00210158	Psmc4 26S protease regulatory subunit 6B	Elevated	3.63562	4.48074		0	0	3	0	6	6	9	5	11	5
IPI00200661	Fasn Fatty acid synthase	Elevated	5.86445	4.33802		0	3	5	2	0	7	8	8	6	7
IPI00209082	Actn1 Alpha-actinin-1	Elevated	12.3287	4.16534		10	14	18	14	10	44	45	45	44	53
IPI00210147	Sec31a Isoform 1/2 of Protein transport protein Sec31A	Elevated	3.71536	4.07833		0	0	0	3	4	5	5	5	8	3
IPI00198369	Snx1 Sorting nexin-1	Elevated	4.20574	3.967		6	0	7	0	0	8	8	7	12	7
IPI00373246	Anp32e Acidic leucine-rich nuclear phosphoprotein 32 family member E	Elevated	3.35814	3.72486		7	10	3	0	4	24	15	6	20	10
IPI00365423	Ppp2r1a Protein phosphatase 2 (Formerly 2A), regulatory subunit A (PR 65), alpha isoform	Elevated	6.58105	3.54989		4	2	6	4	3	13	7	13	13	11
IPI00211133	Cdc37 Hsp90 co-chaperone Cdc37	Elevated	3.40406	3.52599		4	0	1	1	0	2	3	4	4	4
IPI00230837	Ywhab Isoform Long/short of 14-3-3 protein beta/alpha	Elevated	7.04947	3.4574		9	19	22	14	15	59	45	42	57	30
IPI00361890	Upp1 Uridine phosphorylase 1	Elevated	6.78264	3.37975		10	13	22	19	20	61	42	42	65	35
IPI00210264	Gsto1 Glutathione transferase omega-1	Elevated	3.9569	3.36739		0	12	6	2	1	16	11	11	13	8
IPI00197568	Gdi2 Rab GDP dissociation inhibitor beta	Elevated	4.89149	3.32939		4	7	4	2	3	10	10	10	9	16
IPI00555187	Cap1 Adenylyl cyclase-associated protein 1	Elevated	8.81784	3.26123		16	13	28	24	23	56	44	61	67	61
IPI00200757	Fn1 Isoform 1/2 of Fibronectin	Elevated	10.4005	3.20608	yes	9	11	13	9	7	33	27	25	24	23
IPI00193500	H2afy Isoform 2/1 of Core histone macro-H2A.1	Elevated	3.66455	3.08099		0	9	10	5	7	16	16	24	16	9
IPI00212014	Vcp Transitional endoplasmic reticulum ATPase	Elevated	6.80387	3.06868		2	10	13	9	17	24	24	27	33	27
IPI00202687	Zbp1 Z-DNA-binding protein 1	Elevated	3.9401	3.04024		0	5	4	1	4	8	10	7	5	6
IPI00231194	Ddah1 N(G),N(G)-dimethylarginine dimethylaminohydrolase 1	Elevated	4.41323	3.01512		0	7	13	7	11	26	21	21	20	11
IPI00189061	Marcksl1 MARCKS-related protein	Elevated	5.6112	2.93743		5	10	16	9	0	22	20	18	21	17
IPI00195372	Eef1a1 Elongation factor 1-alpha 1	Elevated	4.43952	2.84725		23	24	35	13	38	55	69	74	88	36
IPI00370011	Eif1 Eukaryotic translation initiation factor 1	Elevated	4.62762	2.83033		0	2	3	1	3	5	4	3	5	5
IPI00369102	RGD1564921 similar to peptidylprolyl isomerase H	Elevated	3.92604	2.77609		3	0	6	3	5	8	10	8	5	9
IPI00188622	Tgfbi similar to transforming growth factor, beta induced	Elevated	3.52493	2.70116	yes	2	2	9	4	10	17	10	16	11	9
IPI00365769	Iqgap1 IQ motif containing GTPase activating protein 1	Elevated	4.16506	2.60491		6	6	5	7	9	24	13	11	14	12
IPI00231734	Aldoa Fructose-bisphosphate aldolase A	Elevated	7.15806	2.58072		8	8	4	10	7	14	15	14	20	18
IPI00368347	Uba1 Ubiquitin-activating enzyme E1	Elevated	6.25573	2.54483		6	4	4	8	10	15	11	14	15	15
IPI00882501	Ncl Nucleolin	Elevated	4.12701	2.53734		5	3	3	3	0	4	7	6	6	6
IPI00190606	Myl1 Myosin light chain 1, skeletal muscle isoform	Decreased	4.28302	∞		4	5	2	3	2	0	0	0	0	0
IPI00203630	Grb2 Isoform 1/2 of Growth factor receptor-bound protein 2	Decreased	4.95643	∞		6	3	3	3	3	0	0	0	0	0
IPI00203829	Atox1 Copper transport protein ATOX1	Decreased	4.00805	∞		10	8	5	5	3	0	0	0	0	0
IPI00204359	B2m Beta-2-microglobulin	Decreased	7.12505	∞	yes	7	10	11	8	11	0	0	0	0	0
IPI00210824	Serpina6 Corticosteroid-binding globulin	Decreased	7.07342	∞	yes	4	3	5	3	3	0	0	0	0	0
IPI00212319	App Isoform APP770 of Amyloid beta A4 protein (Fragment)/App Isoform APP695 of Amyloid beta A4 protein (Fragment)	Decreased	5.27549	∞	yes	4	6	3	5	3	0	0	0	0	0
IPI00324027	Spink3 Serine protease inhibitor Kazal-type 3	Decreased	3.37513	∞	yes	4	8	4	4	2	0	0	0	0	0
IPI00327630	Dync1h1 Cytoplasmic dynein 1 heavy chain 1	Decreased	5.81786	∞		8	8	14	9	11	0	0	0	0	0
IPI00327770	Mbl2 Mannose-binding protein C	Decreased	5.69022	∞	yes	2	3	3	4	3	0	0	0	0	0
IPI00370073	Krt17 Keratin, type I cytoskeletal 17	Decreased	9.53818	∞		4	4	5	3	4	0	0	0	0	0
IPI00231107	Ptms Parathymosin	Decreased	7.99736	19.538		22	21	31	32	33	0	0	2	2	2
IPI00870082	Cd163 CD163 molecule	Decreased	4.96019	16.4634		9	14	5	6	7	0	0	0	0	2
IPI00210091	Serpina3m similar to Serine protease inhibitor A3M precursor	Decreased	4.12269	15.1947	yes	2	6	2	3	4	1	0	0	0	0
IPI00231328	Cxcl2 Macrophage inflammatory protein 2	Decreased	5.208	11.8823	yes	9	7	14	8	5	1	0	0	0	2
IPI00324272	Apoa4 Apolipoprotein A-IV	Decreased	22.6741	8.6543	yes	22	21	20	21	18	2	0	2	3	3
IPI00207487	Fgf21 Fibroblast growth factor 21	Decreased	7.29534	5.29647	yes	14	23	26	21	21	4	4	4	5	0
IPI00764009	LOC682869 similar to Golgi phosphoprotein 2 (Golgi membrane protein GP73) isoform 2	Decreased	4.42919	5.06736	yes	9	4	8	10	5	0	2	0	2	2
IPI00231772	Ecm1 Extracellular matrix protein 1	Decreased	3.65212	4.81442	yes	5	18	16	19	9	5	3	2	2	0
IPI00198466	Amy1 Alpha-amylase	Decreased	6.51891	3.89307	yes	18	28	24	18	14	7	4	4	3	4
IPI00324380	Ttr Transthyretin	Decreased	3.94917	3.66305	yes	15	16	31	33	33	6	8	4	6	6
IPI00191423	Leap2 Leap2 protein	Decreased	3.72253	3.48576	yes	7	6	7	7	6	3	5	0	0	0
IPI00202416	Igfals Insulin-like growth factor-binding protein complex acid labile chain	Decreased	5.50071	3.11713	yes	10	13	9	7	10	0	4	3	3	3
IPI00231643	Sod1 Superoxide dismutase [Cu-Zn]	Decreased	5.07718	3.09895		361	491	551	418	579	178	165	189	127	0
IPI00371043	Armet Protein ARMET	Decreased	4.35258	3.04142	yes	9	8	10	6	7	4	4	0	0	3
IPI00188225	Crp C-reactive protein	Decreased	4.24715	2.90679	yes	56	45	29	28	22	8	8	12	10	13
IPI00199670	Serpinf1 Alpha-2 antiplasmin	Decreased	5.40207	2.8796	yes	13	19	17	15	9	3	6	4	3	5
IPI00196656	Srprb Ba1-667	Decreased	3.92209	2.63101	yes	1191	1009	1000	901	887	569	0	478	0	523
"SignalP": the protein was predicted by the software of SignalP 3.0 as classically secreted.
"M-R1-5": spectral counts identified in each MS analysis for the model perfusates.
"C-R1-5": spectral counts identified in each MS analysis for the control perfusates.
